# Supplementary material for: Effect of Diflunisal in Patients with Transthyretin Cardiomyopathy: A Pilot Study
Source: J Clin Med. 2024 Aug 25;13(17):5032. doi: 10.3390/jcm13175032 (PMC11396251; doi:10.3390/jcm13175032)
Supplement: Supplementary file 1 [file jcm-13-05032-s001.zip]

Archive with 1 entries (1 files):
- jcm-3145711-supplementary.pdf
